# Supplementary material for: Advanced glycation end products promote meniscal calcification by activating the mTOR-ATF4 positive feedback loop
Source: Exp Mol Med. 2024 Mar 1;56(3):630–45. doi: 10.1038/s12276-024-01190-6 (PMC10985079; doi:10.1038/s12276-024-01190-6)
Supplement: Supplementary file 2 — Supplementary Table 5 [file 12276_2024_1190_MOESM2_ESM.xlsx]

## Sheet: Raw data
Sample Name	1	1	1	1	1	1	1	1	1	1	1	1	1	1	1	1	1	1	1	1	1	1	1	1	1	1	1	1	1	1	1	1	1	1	1	1	1	1	1	1	1	1	1	1	1	1	1	1	1
Analyte Peak Name	DOP	GSSG	GSH	Phenylalanine	Tryptophan	Kyn	5-HTP	5-HT	N-Tyr	o-Tyr	N-Phe	Leu	Proline	SAH	Uric acid	Xanthosine	Xanthine	GABA	TMAO	Choline	Tyr	Proline9	Hcy	Glutamic acid	Glucose	Glycine	Arginine	Alanine	Creatine	Hypoxanthine	Allantoin	Inosine	Adenosine	Spermidine	Taurine	SAM	Serine	5-MTHF	Methionine	Histidine	Threonine	Aspartic acid	Carnitine	Uridine	2-OH-dG	6-Hydroxypurine	Glutamine	UA	Valine
Analyte Peak Area (counts)	1250	0	781000	602000	102000	220	73.2	146	1680	108000	2270	1190000	99100	1240	21500	26700	696	1100	2710	199000	126000	224000	75300	30200	110000	2120	3150	4140	147000	97700	73.2	321000	73.2	223000	9920	2560	806	0	31200	73.2	7580	659	17000	7910	293	166000	12600	4430	313000
IS Peak Area (counts)	773000	773000	773000	773000	773000	773000	773000	773000	773000	773000	773000	773000	773000	773000	773000	773000	773000	773000	773000	773000	773000	773000	773000	773000	773000	773000	773000	773000	773000	773000	773000	773000	773000	773000	773000	773000	773000	773000	773000	773000	773000	773000	773000	773000	773000	773000	773000	773000	773000
Area Ratio
	DOP	GSSG	GSH	Phenylalanine	Tryptophan	Kyn	5-HTP	5-HT	N-Tyr	o-Tyr	N-Phe	Leu	Proline	SAH	Uric acid	Xanthosine	Xanthine	GABA	TMAO	Choline	Tyr	Proline9	Hcy	Glutamic acid	Glucose	Glycine	Arginine	Alanine	Creatine	Hypoxanthine	Allantoin	Inosine	Adenosine	Spermidine	Taurine	SAM	Serine	5-MTHF	Methionine	Histidine	Threonine	Aspartic acid	Carnitine	Uridine	2-OH-dG	6-Hydroxypurine	Glutamine	Valine	Betaine
1	0.00161	0	1.01	0.779	0.132	0.000284	9.47e-05	0.00019	0.00218	0.14	0.00294	1.54	0.128	0.00161	0.0279	0.0346	0.0009	0.00142	0.00351	0.257	0.163	0.29	0.0974	0.0391	0.142	0.00275	0.00407	0.00535	0.19	0.126	9.48e-05	0.415	9.48e-05	0.288	0.0128	0.00332	0.00104	0	0.0404	9.48e-05	0.00981	0.000853	0.022	0.0102	0.000379	0.215	0.0163	0.405	0.135
2	0.00305	0.000102	2.16	1.23	0.184	0.000611	0.000102	0.000509	0.00163	0.241	0.00204	2.44	0.204	0.00102	0.0271	0.0316	0.00234	0.00153	0.00183	0.134	0.296	0.442	0.0502	0.0372	0.152	0.00132	0.00926	0.00107	0.247	0.159	0.000204	0.349	0.000204	0.223	0.0132	0.00336	0.00127	0.000204	0.0531	0.000204	0.0149	0.00112	0.0122	0.00967	0.000611	0.216	0.0363	0.645	0.175
3	0.00176	0	1.5	2.44	0.337	0.00392	0.000196	0.000294	0.0025	0.395	0.00569	3.91	0.4	0.00245	0.0263	0.0572	0.00392	0.00206	0.00275	0.223	0.457	0.987	0.103	0.0697	0.174	0.00392	0.0144	0.0051	0.311	0.389	0	0.558	0.000196	0.251	0.00961	0.00431	0.00176	9.8e-05	0.0826	0	0.0169	0.000882	0.00549	0.0157	0.000686	0.379	0.0326	1.11	0.166
4	0.00169	0	1.26	2.35	0.427	0.00058	9.67e-05	9.67e-05	0.000774	0.531	0.00116	3.36	0.127	0.000773	0.0317	0.0254	0.000774	0.00135	0.0028	0.0913	0.659	0.307	0.106	0.0337	0.111	0.0029	0.00566	0.013	0.264	0.25	0	0.399	9.67e-05	0.0991	0.0198	0.000967	0.00087	0	0.143	9.67e-05	0.0185	0.00116	0.00367	0.0496	0.000483	0.168	0.0374	0.832	0.0503
5	0.00431	0	1.25	2.07	0.372	0.000686	9.8e-05	0.000196	0.00118	0.398	0.00353	3.13	0.09	0.000686	0.0311	0.0219	0.000833	0.00186	0.00225	0.148	0.534	0.201	0.109	0.00931	0.118	0.00382	0.0116	0.00275	0.328	0.22	0	0.318	0.000196	0.148	0.0187	0.00157	0.000882	0	0.0978	0	0.0191	0.000392	0.00275	0.0369	0.000686	0.144	0.0446	0.768	0.124
6	0.0019	9.99e-05	2.07	2.61	0.368	0.000599	0	9.99e-05	0.000799	0.521	0.00519	3.7	0.337	0.0018	0.0352	0.0493	0.00235	0.0028	0.00439	0.373	0.622	0.695	0.112	0.0434	0.147	0.00679	0.0139	0.003	0.347	0.205	0	0.654	9.98e-05	0.16	0.0207	0.0026	0.0014	0	0.141	0	0.0271	0.0004	0.004	0.0352	0.0015	0.314	0.0323	0.933	0.146
7	0.0037	0	1.28	1.38	0.222	0.000195	0	9.73e-05	0.00195	0.306	0.000973	2.14	0.0705	0.000487	0.0282	0.0196	0.000292	0.00175	0.00195	0.0639	0.365	0.134	0.0557	0.0179	0.119	0.00321	0.00302	0.00156	0.243	0.224	0	0.232	9.73e-05	0.0782	0.0144	0.000778	0.000973	0	0.0944	9.73e-05	0.0162	0.000876	0.00302	0.0323	0.000487	0.113	0.0303	0.491	0.0368
8	0.00235	0	1.12	1.65	0.293	0.000403	0.000101	0.000101	0.000605	0.375	0.00146	2.68	0.0648	0.000403	0.0276	0.0165	0.000302	0.00161	0.00282	0.103	0.464	0.131	0.101	0.0066	0.121	0.00161	0.012	0.00338	0.279	0.216	0.000101	0.193	0.000101	0.124	0.0135	0.000807	0.000403	0	0.0836	0.000101	0.0129	0.000807	0.00232	0.0269	0.000706	0.115	0.0247	0.669	0.101
9	0.00233	0	1.57	1.87	0.234	0.000388	9.7e-05	9.7e-05	0.00097	0.346	0.00272	2.87	0.22	0.00136	0.0343	0.0251	0.00252	0.00175	0.00291	0.204	0.433	0.47	0.0572	0.0292	0.154	0.00398	0.0123	0.00732	0.313	0.243	9.7e-05	0.344	0.000194	0.166	0.0163	0.00223	0.00126	0	0.0864	0	0.0159	0.000291	0.00233	0.0309	0.000194	0.228	0.0282	0.773	0.136
10	0.00322	0	1.5	3.38	0.58	0.000489	9.77e-05	0	0.000586	0.724	0.00151	4.13	0.155	0.000977	0.0323	0.0254	0.000684	0.00254	0.00303	0.078	0.817	0.314	0.0517	0.0363	0.117	0.00283	0.00694	0.00665	0.314	0.276	0	0.323	0.000195	0.148	0.0145	0.00156	0.00108	0	0.218	9.77e-05	0.0228	0.000391	0.00616	0.0463	0.000489	0.21	0.0385	1.2	0
11	0.00291	0	1.12	2.6	0.441	0.000802	0.0001	0.0001	0.00181	0.48	0.00281	3.76	0.111	0.0013	0.0349	0.0222	0.0012	0.00221	0.00201	0.0935	0.59	0.27	0.113	0.0122	0.136	0.00251	0.0139	0.0015	0.356	0.274	0	0.262	0.000401	0.156	0.0197	0.000802	0.000451	0	0.108	0	0.0191	0.000802	0.00652	0.0259	0.000401	0.149	0.0401	0.935	0.103
12	0.000871	0	1.62	2.69	0.435	0.000871	0	9.68e-05	0.00126	0.444	0.00513	3.66	0.255	0.00261	0.0301	0.0455	0.00324	0.00223	0.00339	0.269	0.587	0.654	0.114	0.0376	0.155	0.00339	0.0152	0.00339	0.379	0.271	0	0.452	0.000193	0.152	0.0146	0.00324	0.000581	0	0.129	0.000194	0.0192	0.00145	0.00339	0.0361	0.00164	0.319	0.0322	1.03	0.142
[truncated: 671 more columns]

## Sheet: Result
	Area Ratio	DOP	GSH	Phenylalanine	Tryptophan	Kyn	5-HTP	5-HT	N-Tyr	o-Tyr	N-Phe	Leu	Proline	SAH	Uric acid	Xanthosine	Xanthine	GABA	TMAO	Choline	Tyr	Proline9	Hcy	Glutamic acid	Glucose	Glycine	Arginine	Alanine	Creatine	Hypoxanthine	Inosine	Adenosine	Spermidine	Taurine	SAM	Serine	Methionine	Threonine	Carnitine	Uridine	2-OH-dG	6-Hydroxypurine	Glutamine	Valine	Betaine	Citrulline	Lysine	Acetylcholine	Histidine2
1	DMSO-1	0.00161	1.01	0.779	0.132	0.000284	9.47e-05	0.00019	0.00218	0.14	0.00294	1.54	0.128	0.00161	0.0279	0.0346	0.0009	0.00142	0.00351	0.257	0.163	0.29	0.0974	0.0391	0.142	0.00275	0.00407	0.00535	0.19	0.126	0.415	9.48e-05	0.288	0.0128	0.00332	0.00104	0.0404	0.00981	0.022	0.0102	0.000379	0.215	0.0163	0.405	0.135	0.00237	0.0624	0.121	0.00246
2	DMSO-2	0.00305	2.16	1.23	0.184	0.000611	0.000102	0.000509	0.00163	0.241	0.00204	2.44	0.204	0.00102	0.0271	0.0316	0.00234	0.00153	0.00183	0.134	0.296	0.442	0.0502	0.0372	0.152	0.00132	0.00926	0.00107	0.247	0.159	0.349	0.000204	0.223	0.0132	0.00336	0.00127	0.0531	0.0149	0.0122	0.00967	0.000611	0.216	0.0363	0.645	0.175	0.00142	0.0909	0.107	0.00224
3	DMSO-3	0.00176	1.5	2.44	0.337	0.00392	0.000196	0.000294	0.0025	0.395	0.00569	3.91	0.4	0.00245	0.0263	0.0572	0.00392	0.00206	0.00275	0.223	0.457	0.987	0.103	0.0697	0.174	0.00392	0.0144	0.0051	0.311	0.389	0.558	0.000196	0.251	0.00961	0.00431	0.00176	0.0826	0.0169	0.00549	0.0157	0.000686	0.379	0.0326	1.11	0.166	0.00186	0.0667	0.0812	0.00363
4	DMSO+O.I.-1	0.00169	1.26	2.35	0.427	0.00058	9.67e-05	9.67e-05	0.000774	0.531	0.00116	3.36	0.127	0.000773	0.0317	0.0254	0.000774	0.00135	0.0028	0.0913	0.659	0.307	0.106	0.0337	0.111	0.0029	0.00566	0.013	0.264	0.25	0.399	9.67e-05	0.0991	0.0198	0.000967	0.00087	0.143	0.0185	0.00367	0.0496	0.000483	0.168	0.0374	0.832	0.0503	0.000677	0.107	0.0484	0.00358
5	DMSO+O.I.-2	0.00431	1.25	2.07	0.372	0.000686	9.8e-05	0.000196	0.00118	0.398	0.00353	3.13	0.09	0.000686	0.0311	0.0219	0.000833	0.00186	0.00225	0.148	0.534	0.201	0.109	0.00931	0.118	0.00382	0.0116	0.00275	0.328	0.22	0.318	0.000196	0.148	0.0187	0.00157	0.000882	0.0978	0.0191	0.00275	0.0369	0.000686	0.144	0.0446	0.768	0.124	0.00049	0.0789	0.0596	0.00221
6	DMSO+O.I.-3	0.0019	2.07	2.61	0.368	0.000599	0	9.99e-05	0.000799	0.521	0.00519	3.7	0.337	0.0018	0.0352	0.0493	0.00235	0.0028	0.00439	0.373	0.622	0.695	0.112	0.0434	0.147	0.00679	0.0139	0.003	0.347	0.205	0.654	9.98e-05	0.16	0.0207	0.0026	0.0014	0.141	0.0271	0.004	0.0352	0.0015	0.314	0.0323	0.933	0.146	0.0022	0.103	0.0734	0.00275
7	AGEs+O.I.-1	0.0037	1.28	1.38	0.222	0.000195	0	9.73e-05	0.00195	0.306	0.000973	2.14	0.0705	0.000487	0.0282	0.0196	0.000292	0.00175	0.00195	0.0639	0.365	0.134	0.0557	0.0179	0.119	0.00321	0.00302	0.00156	0.243	0.224	0.232	9.73e-05	0.0782	0.0144	0.000778	0.000973	0.0944	0.0162	0.00302	0.0323	0.000487	0.113	0.0303	0.491	0.0368	0.000973	0.0916	0.0237	0.00331
8	AGEs+O.I.-2	0.00235	1.12	1.65	0.293	0.000403	0.000101	0.000101	0.000605	0.375	0.00146	2.68	0.0648	0.000403	0.0276	0.0165	0.000302	0.00161	0.00282	0.103	0.464	0.131	0.101	0.0066	0.121	0.00161	0.012	0.00338	0.279	0.216	0.193	0.000101	0.124	0.0135	0.000807	0.000403	0.0836	0.0129	0.00232	0.0269	0.000706	0.115	0.0247	0.669	0.101	0.00212	0.0967	0.059	0.00181
9	AGEs+O.I.-3	0.00233	1.57	1.87	0.234	0.000388	9.7e-05	9.7e-05	0.00097	0.346	0.00272	2.87	0.22	0.00136	0.0343	0.0251	0.00252	0.00175	0.00291	0.204	0.433	0.47	0.0572	0.0292	0.154	0.00398	0.0123	0.00732	0.313	0.243	0.344	0.000194	0.166	0.0163	0.00223	0.00126	0.0864	0.0159	0.00233	0.0309	0.000194	0.228	0.0282	0.773	0.136	0.00146	0.0718	0.0517	0.00223
Preotein Cocn. (µg/µl)
1	DMSO-1	1.03452
2	DMSO-2	0.840019
3	DMSO-3	1.53294
4	DMSO+O.I.-1	0.706297
5	DMSO+O.I.-2	0.827863
6	DMSO+O.I.-3	1.33844
7	AGEs+O.I.-1	0.548262
8	AGEs+O.I.-2	0.754923
9	AGEs+O.I.-3	0.900802
[truncated: 4 more columns]
